# Supplementary material for: Complications Associated with Immunosuppressive Agents in Solid Organ Transplant Recipients: A Nationwide Analysis
Source: J Clin Med. 2025 May 21;14(10):3602. doi: 10.3390/jcm14103602 (PMC12112735; doi:10.3390/jcm14103602)
Supplement: Supplementary file 1 [file jcm-14-03602-s001.zip]

Archive with 1 entries (1 files):
- jcm-3619809-supplementary.pdf
